# Supplementary material for: Comparison between the Psychopathy Checklist-Revised and the Comprehensive Assessment of Psychopathic Personality in a representative sample of Spanish prison inmates
Source: PLoS One. 2020 Feb 5;15(2):e0228384. doi: 10.1371/journal.pone.0228384 (PMC7001946; doi:10.1371/journal.pone.0228384)
Supplement: S1 Database — (XLS) [file pone.0228384.s001.xls]

## Sheet: Sociodemographic and forensic
Sample	Sex	Age	Alcohol	Alcohol abuse	Heroin	Methadone	Other Opiates	Benzodiacepines	Cocaine	Amphetamines	Cannabis	Hallucinogens	Inhalants	Drug dealing	Crimes against property	Violent crimes	Other crimes	Disorderly conduct	Driving while intoxicated	Major driving violations
1	1	65	1	0	0	0	0	0	0	0	0	0	0	1	0	0	0	0	0	0
2	2	27	1	0	1	1	0	1	1	1	1	0	0	0	1	0	0	0	0	0
3	2	56	1	0	0	0	0	0	0	0	0	0	0	1	0	0	1	0	0	0
4	2	36	1	1	0	0	0	0	0	0	0	0	0	0	0	0	1	1	1	0
5	1	51	1	0	1	1	1	1	1	1	1	1	0	0	1	0	0	0	0	0
6	1	45	1	1	1	1	0	1	1	0	1	0	0	0	1	0	0	0	0	0
7	1	35	1	0	0	0	0	0	0	0	0	0	0	0	0	0	1	0	1	1
8	2	55	0	0	0	0	0	0	0	0	0	0	0	1	0	0	0	0	0	0
9	2	43	1	0	0	0	0	0	0	0	0	0	0	1	0	0	0	0	0	0
10	1	56	1	0	0	0	0	0	0	0	0	0	0	1	1	1	0	0	0	0
11	1	59	0	0	0	0	0	0	0	0	0	0	0	1	0	0	0	1	0	0
12	1	41	1	0	0	0	0	0	0	0	0	0	0	0	0	0	1	0	1	1
13	1	54	1	1	0	0	0	0	0	0	0	0	0	0	1	0	0	0	0	0
14	2	47	1	1	1	0	0	1	1	0	0	0	0	1	0	0	0	0	0	0
15	1	48	1	1	0	0	0	0	0	0	0	0	0	0	0	0	0	0	0	1
16	1	64	1	1	0	0	0	0	0	0	0	0	0	0	0	1	0	0	1	0
17	1	39	1	1	1	0	0	0	1	1	1	1	0	0	0	0	0	1	1	0
18	1	50	1	1	0	0	0	0	0	0	0	0	0	0	0	0	0	0	1	1
19	1	41	1	0	1	1	1	1	1	0	1	0	0	0	1	0	0	0	0	0
20	1	39	1	1	0	0	0	0	1	0	0	0	0	1	0	0	0	0	0	0
21	1	63	1	1	0	0	0	0	0	0	0	0	0	1	1	1	0	0	0	0
22	2	48	0	0	1	1	0	0	1	0	0	0	0	1	1	0	0	0	0	0
23	2	23	1	0	0	0	0	0	0	0	0	0	0	1	0	0	0	0	0	0
24	1	34	1	1	0	0	0	0	1	0	0	0	0	0	0	1	0	0	0	0
25	1	43	1	1	0	0	0	0	0	0	0	0	0	0	0	0	0	0	1	1
26	2	56	1	0	0	0	0	0	0	0	0	0	0	0	0	1	0	0	0	0
27	2	47	1	0	1	1	0	1	1	0	1	1	0	1	1	0	1	0	0	0
28	1	40	1	1	1	1	1	1	1	1	0	0	0	0	1	0	0	0	0	0
29	1	53	1	0	0	0	0	0	0	0	1	0	0	1	1	0	0	0	0	0
30	1	43	1	1	1	1	0	0	1	0	1	0	0	0	1	0	0	0	0	0
31	1	74	1	0	0	0	0	0	0	0	0	0	0	0	0	1	0	0	0	0
32	1	29	1	1	0	0	0	0	1	0	0	0	0	1	1	1	0	0	0	0
33	1	46	1	1	0	0	0	0	1	0	0	0	0	0	0	1	0	0	0	0
34	2	36	1	0	1	1	1	1	1	1	1	1	0	1	1	1	0	0	0	0
35	1	31	1	1	0	0	0	0	1	0	0	0	0	1	0	0	0	0	1	0
36	1	47	0	0	0	0	0	0	0	0	0	0	0	0	0	0	1	0	0	0
37	2	51	0	0	0	0	0	0	0	0	0	0	0	0	0	0	1	0	0	0
38	1	62	1	0	0	0	0	0	0	0	0	0	0	0	0	1	0	0	0	0
39	2	62	0	0	0	0	0	0	0	0	0	0	0	1	0	0	0	0	0	1
40	1	48	1	0	1	1	0	1	1	1	1	0	0	1	1	1	0	0	0	0
41	1	36	1	1	0	0	0	0	0	0	0	0	0	0	0	0	1	0	1	1
42	1	40	1	0	1	0	0	0	1	0	1	1	0	1	0	1	0	0	0	0
43	1	29	1	1	1	0	0	0	1	1	1	1	0	1	1	1	0	0	0	0
44	2	44	1	0	1	1	1	1	1	0	1	0	0	0	1	1	0	0	0	0
45	2	39	1	0	1	1	0	0	1	0	0	0	0	1	1	0	1	0	0	0
46	1	46	1	1	0	0	0	0	1	0	0	0	0	1	1	0	0	1	0	0
47	1	22	1	1	0	0	0	0	1	0	0	1	0	0	1	1	1	1	0	0
48	1	32	1	1	0	0	0	0	0	1	1	1	0	0	0	1	0	0	0	1
49	1	42	1	0	0	0	0	0	0	0	0	0	0	0	0	1	0	0	0	1
50	1	50	1	0	0	0	0	0	0	0	0	0	0	1	0	0	0	0	0	0
51	1	45	1	0	1	1	0	0	1	0	0	0	0	1	1	0	0	0	0	0
52	1	33	1	0	0	0	0	0	0	0	0	0	0	0	1	1	1	1	1	1
53	1	28	1	1	1	0	0	1	1	1	1	0	0	0	1	1	1	0	0	0
54	1	29	0	0	0	0	0	0	0	0	1	0	0	0	0	1	0	0	0	0
55	1	49	1	0	1	1	0	0	1	0	1	0	0	0	1	0	0	0	2	0
56	1	48	0	0	1	1	0	0	1	0	1	0	0	1	0	0	0	0	0	0
57	1	54	1	0	0	0	0	0	1	0	0	0	0	0	0	0	1	0	1	1
58	1	50	1	1	0	0	0	0	0	0	1	0	0	0	1	1	0	0	0	1
59	2	21	0	0	0	0	0	0	1	0	0	0	0	1	0	0	0	0	0	0
60	1	58	1	0	0	0	0	0	0	0	0	0	0	0	0	0	0	0	1	0
61	1	52	0	0	0	0	0	0	0	0	0	0	0	0	0	0	1	0	1	1
62	1	37	1	1	1	1	1	1	1	1	1	1	0	0	1	1	0	0	0	0
63	1	48	1	1	0	0	0	1	0	0	0	0	0	1	0	0	0	0	0	0
64	1	24	0	0	0	0	0	0	1	0	1	0	0	1	1	0	0	0	0	0
65	1	50	1	1	1	1	0	0	1	0	0	0	0	0	1	1	0	0	0	0
66	1	34	1	1	1	1	1	1	1	0	1	0	0	0	1	0	1	1	0	1
67	1	27	0	0	0	0	0	0	1	0	1	0	0	0	1	1	0	0	0	0
68	1	55	1	1	1	1	0	0	1	0	1	0	0	1	1	0	0	0	0	0
69	1	54	0	0	0	0	0	0	0	0	0	0	0	0	0	1	0	0	0	0
70	1	50	1	0	0	0	0	0	0	0	0	0	0	1	1	0	1	0	0	1
71	1	38	1	0	1	1	0	1	1	0	1	0	0	1	0	0	1	0	0	1
72	1	48	1	1	0	0	0	0	0	0	0	0	0	1	1	1	1	0	0	0
73	1	44	1	0	1	0	0	0	1	0	0	0	0	1	1	1	0	0	0	0
74	1	41	1	1	1	1	0	0	1	0	0	0	0	0	1	1	0	0	0	0
75	1	48	1	0	1	0	1	0	1	1	1	0	0	0	1	1	1	0	0	0
76	2	24	1	0	1	1	0	0	1	0	1	0	0	0	0	1	1	1	0	0
77	1	46	1	0	1	1	0	0	1	0	1	0	0	0	1	1	0	0	0	1
78	1	53	1	0	1	0	0	1	1	1	1	1	1	1	1	0	0	0	0	0
79	1	44	0	0	0	0	0	0	0	0	0	0	0	0	1	0	0	0	0	0
80	1	30	1	0	1	1	0	0	1	0	1	0	0	0	1	1	0	0	0	0
81	1	66	0	0	0	0	0	0	0	0	0	0	0	1	0	0	0	0	0	1
82	1	50	1	1	0	0	0	0	0	0	1	0	0	1	0	0	0	0	0	1
83	2	32	0	0	0	0	0	0	0	0	0	0	0	1	0	0	0	0	0	0
84	1	42	1	0	0	0	0	0	0	0	0	0	0	0	1	0	0	0	0	0
85	1	34	1	1	1	1	0	1	1	1	1	1	0	0	1	0	1	0	0	0
86	1	45	1	1	1	1	0	1	2	1	1	1	0	0	1	1	0	0	0	0
87	1	34	1	1	1	1	0	0	1	0	1	1	0	0	0	1	1	1	0	0
88	1	26	1	1	1	1	1	1	1	1	1	1	1	1	1	1	0	0	0	0
89	1	40	1	0	1	1	0	0	1	0	1	1	0	0	1	0	1	0	0	0
90	1	42	1	1	1	1	0	0	1	0	1	0	0	1	1	0	0	0	0	1
91	1	31	1	0	1	0	0	0	1	0	1	0	0	0	1	1	0	0	1	0
92	1	42	1	1	1	1	0	1	1	0	1	0	0	0	1	0	0	0	0	1
93	1	34	1	1	0	0	0	0	1	0	1	0	0	0	0	0	1	0	1	0
94	1	44	1	1	1	0	0	0	1	0	1	0	0	0	0	1	0	0	0	0
95	1	35	1	1	0	0	0	0	1	0	0	0	0	0	1	0	1	1	1	1
96	1	32	1	0	0	0	0	0	0	0	0	0	0	0	1	0	0	0	0	0
97	1	58	1	0	0	0	0	0	1	0	1	0	0	1	1	0	0	0	0	0
98	1	44	0	0	0	0	0	0	0	0	0	0	0	1	0	0	0	0	0	0
99	1	35	1	1	0	0	0	0	0	0	1	0	0	0	0	0	1	0	0	0
100	1	54	1	0	0	0	0	0	1	0	1	0	0	1	0	0	1	0	0	0
101	1	42	1	1	1	0	0	0	1	0	1	0	1	1	1	0	0	0	0	0
102	1	37	1	1	0	0	0	0	1	0	1	1	0	1	1	1	0	0	1	1
103	1	26	1	0	1	1	0	0	1	0	1	0	0	0	1	0	0	0	1	1
104	2	44	0	0	0	0	0	0	0	0	0	0	0	0	1	0	0	0	0	0
105	2	28	0	0	1	1	0	0	1	0	1	0	0	0	1	0	0	0	0	1
106	1	41	1	0	0	0	0	0	1	0	1	0	0	0	0	0	1	0	0	0
107	1	49	1	0	0	0	0	0	0	0	1	0	0	0	1	1	0	0	0	0
108	1	57	1	1	0	0	0	0	0	0	0	0	0	0	1	1	0	0	0	0
109	1	32	1	0	1	0	0	0	1	1	1	1	1	1	1	1	1	1	0	1
110	1	27	0	0	1	1	0	0	1	0	1	0	0	0	1	1	1	1	0	0
111	1	36	1	1	0	0	0	0	1	0	1	0	0	1	1	1	1	1	1	0
112	1	54	1	0	1	1	1	0	1	1	1	1	0	1	1	0	0	0	0	0
113	1	35	0	0	1	1	0	1	1	0	1	0	0	0	1	1	0	1	0	0
114	1	48	1	0	1	1	0	1	1	0	1	0	0	1	1	0	1	0	0	0
115	1	33	0	0	1	1	0	1	1	0	1	0	0	1	1	0	0	1	0	0
116	1	25	1	0	1	1	0	1	1	1	1	0	0	0	1	1	1	0	0	1
117	1	28	0	0	0	0	0	0	0	0	1	0	0	0	0	1	1	1	0	0
118	1	32	1	1	0	0	0	0	1	0	1	0	0	0	1	1	0	0	0	0
119	1	29	1	0	1	1	1	0	1	1	1	1	0	0	1	1	0	0	0	0
120	1	46	1	1	0	0	0	0	1	0	1	0	0	0	0	1	1	0	1	0
121	1	69	1	0	0	0	0	0	0	0	0	0	0	1	0	0	0	0	0	0
122	1	30	1	0	1	0	0	0	1	0	1	0	0	1	0	0	0	0	0	0
123	1	32	1	1	0	0	0	0	1	0	1	0	0	1	1	1	1	1	0	0
124	1	28	1	0	1	1	0	0	1	0	1	1	0	0	1	1	0	1	1	1
125	2	33	0	0	0	0	0	0	0	0	0	0	0	0	1	1	0	1	0	0
126	2	38	0	0	0	0	0	0	0	0	0	0	0	0	0	1	0	0	0	0
127	1	41	0	0	1	1	0	0	1	1	0	0	1	0	0	0	0	0	0	1
128	1	26	1	0	1	1	0	1	1	0	1	1	0	0	1	0	1	0	1	1
129	1	36	0	0	1	0	1	1	1	1	1	1	0	1	1	1	0	0	0	0
130	1	46	0	0	1	1	0	0	1	0	1	0	0	0	1	1	1	0	0	0
131	1	28	1	0	1	0	1	0	0	0	1	0	0	0	1	1	0	1	0	0
132	1	42	1	1	0	0	0	1	1	0	1	0	0	1	0	0	0	0	0	0
133	1	60	1	1	0	0	0	0	1	0	1	0	0	0	0	0	1	0	0	1
134	1	24	0	0	0	0	0	0	0	0	0	0	0	0	0	1	1	1	0	0
135	1	30	1	1	1	1	0	1	1	1	1	1	0	0	1	0	0	1	0	0
136	1	37	1	0	1	1	0	0	1	0	1	0	0	0	1	0	0	0	0	0
137	1	42	1	1	0	0	0	0	1	0	0	0	0	0	0	1	0	0	0	0
138	1	29	0	0	0	0	0	0	0	0	1	0	0	0	1	0	0	0	0	0
139	1	28	1	0	1	1	0	0	1	0	1	0	0	0	1	0	0	1	0	1
140	1	27	1	1	0	0	0	0	1	0	1	0	0	1	1	0	0	0	0	0
141	1	32	1	1	0	0	0	0	1	1	1	0	0	1	1	0	0	0	1	0
142	1	42	1	0	1	1	0	0	0	0	1	0	0	0	1	1	0	0	1	0
143	1	36	1	0	0	0	0	0	0	0	0	0	0	0	1	0	0	0	1	1
144	1	26	1	0	0	0	0	0	1	0	1	0	0	1	0	1	1	0	0	1
145	1	29	0	0	1	0	1	0	1	0	1	0	0	0	1	1	0	0	0	0
146	1	70	1	0	0	0	0	0	0	0	0	0	0	0	0	0	1	0	0	0
147	1	31	1	0	0	0	0	0	0	0	1	0	0	0	0	0	1	0	0	1
148	1	59	1	0	0	0	0	0	0	0	0	0	0	0	0	0	0	0	1	1
149	1	41	1	0	1	1	0	0	1	0	1	0	0	1	1	1	1	0	1	1
150	1	60	0	0	0	0	0	0	0	0	0	0	0	0	0	1	0	0	0	0
151	1	35	1	1	0	0	0	0	1	0	0	0	0	0	0	2	0	0	0	0
152	1	30	1	1	1	0	0	1	1	0	1	0	0	0	1	1	0	0	0	0
153	1	24	1	1	0	0	0	0	1	0	1	0	0	1	1	0	0	0	0	1
154	1	44	1	0	1	0	0	0	1	0	1	0	0	0	1	1	0	0	1	0
155	1	35	1	1	0	0	0	0	0	0	1	0	0	0	0	0	1	0	1	0
156	1	43	1	0	1	1	0	0	1	0	1	0	0	1	1	1	0	0	0	0
157	1	24	1	1	0	0	0	1	1	0	1	0	0	0	0	1	1	0	0	0
158	1	26	1	0	1	1	0	0	1	0	1	0	0	1	1	1	0	0	0	1
159	1	27	1	1	1	1	0	1	1	1	1	1	0	1	1	0	0	1	0	1
160	1	26	1	0	1	1	0	0	1	0	1	1	1	0	1	0	0	1	0	1
161	2	40	1	0	1	1	0	1	1	0	1	0	0	0	1	1	0	0	0	0
162	1	37	1	0	1	1	0	0	0	0	1	0	0	1	1	1	0	1	0	0
163	1	33	1	0	1	1	0	0	1	0	1	0	0	1	1	1	0	1	0	1
164	1	39	1	1	0	0	0	0	0	0	0	0	0	0	1	1	0	0	1	0
165	1	34	1	1	1	1	1	1	1	1	1	1	1	0	1	1	0	1	1	0
166	2	38	0	0	0	0	0	0	0	0	0	0	0	0	0	1	0	0	0	1
167	1	49	1	1	0	0	0	0	1	0	0	0	0	0	0	0	1	0	1	0
168	1	63	1	0	0	0	0	0	0	0	0	0	0	0	1	0	0	0	0	0
169	1	46	1	1	1	1	0	0	1	1	0	0	0	1	0	0	0	0	0	1
170	2	43	1	1	1	1	0	0	1	0	1	0	0	0	1	0	1	0	0	0
171	1	52	1	1	1	0	0	0	1	0	1	0	0	0	0	0	1	0	1	1
172	1	48	1	0	1	1	0	0	1	0	1	1	0	1	1	1	0	0	0	1
173	1	55	1	1	0	0	0	0	0	0	0	0	0	0	0	0	0	1	1	0
174	1	25	0	0	0	0	0	0	0	0	0	0	0	0	0	1	0	0	0	0
175	1	45	1	1	1	1	0	1	1	0	1	0	0	1	1	0	0	0	1	0
176	1	31	1	0	0	0	0	0	0	0	2	0	0	0	1	1	0	0	0	0
177	1	33	1	0	0	0	0	0	1	1	1	1	0	1	1	1	0	0	0	26
178	1	41	1	0	0	0	0	0	1	0	1	0	0	1	0	0	1	0	1	0
179	1	52	0	0	0	0	0	0	0	0	0	0	0	1	0	0	0	0	0	1
180	1	52	1	0	0	0	0	0	1	0	0	0	0	0	1	0	0	0	0	1
181	1	34	1	0	0	0	0	0	1	0	1	0	0	0	0	5	0	0	0	1
182	1	56	1	0	0	0	0	0	1	0	0	0	0	1	0	0	0	0	0	1
183	1	47	1	0	1	1	0	1	1	0	1	0	0	0	1	1	0	0	0	0
184	2	30	0	0	1	1	0	1	1	0	0	0	0	0	1	1	0	1	0	0
185	2	58	1	0	0	0	0	1	0	0	0	0	0	1	0	0	0	0	0	0
186	1	34	0	0	0	0	0	0	0	0	0	0	0	0	1	1	0	0	0	0
187	1	50	1	0	1	1	0	0	1	0	1	0	0	1	0	0	0	0	0	0
188	1	31	0	0	1	1	0	0	1	0	1	0	0	0	1	0	1	0	0	1
189	1	44	1	0	1	1	0	1	1	0	1	0	0	1	1	1	1	0	0	0
190	1	46	1	1	1	1	0	0	1	0	1	1	0	0	1	0	0	0	1	1
191	1	27	1	1	0	0	0	0	1	0	1	0	0	0	0	1	1	0	0	1
192	1	39	1	0	0	0	0	0	1	0	0	0	0	0	1	0	0	0	0	1
193	1	57	1	1	0	0	0	0	0	0	0	0	0	0	0	1	0	0	0	0
194	1	28	1	0	0	0	0	0	0	0	1	0	0	1	0	0	0	1	0	0
195	1	34	0	0	1	1	0	0	0	0	0	0	0	0	0	0	0	0	0	1
196	1	31	1	1	0	0	0	0	1	0	1	0	0	0	1	1	0	0	0	0
197	1	32	1	0	0	0	0	0	0	0	0	0	0	0	0	0	1	0	0	0
198	1	30	1	0	0	0	0	0	0	0	0	0	0	0	0	1	0	0	1	0
199	1	25	1	1	0	0	0	0	0	0	0	0	0	0	1	1	0	1	1	1
200	2	46	0	0	1	1	0	0	0	0	1	0	0	1	0	0	0	0	0	1
201	1	34	1	1	0	0	0	0	0	0	1	0	0	1	0	1	0	0	1	1
202	1	47	1	1	1	1	0	0	1	0	1	0	0	0	1	0	0	0	0	1
203	1	29	1	1	1	0	0	0	1	0	1	0	0	1	1	1	0	0	0	0
204	1	46	1	1	0	0	0	0	0	0	1	0	0	1	1	0	0	0	1	0

## Sheet: Personality
Sample	PCL-R 1	PCL-R 2	PCL-R 3	PCL-R 4	PCL-R 5	PCL-R 6	PCL-R 7	PCL-R 8	PCL-R 9	PCL-R 10	PCL-R 11	PCL-R 12	PCL-R 13	PCL-R 14	PCL-R 15	PCL-R 16	PCL-R 17	PCL-R 18	PCL-R 19	PCL-R 20	IPDE Paranoid	IPDE Schizoid	IPDE Schizotypal	IPDE Antisocial	IPDE Borderline	IPDE Histrionic	IPDE Narcissistic	IPDE Avoidant	IPDE Dependent	IPDE Obsessive	CAPP Attachment 18	CAPP Attachment 8	CAPP Attachment 25	CAPP Attachment 24	CAPP Behavioural 3	CAPP Behavioural 26	CAPP Behavioural 15	CAPP Bahavioural 6	CAPP Behavioural 17	CAPP Bahavioural 32	CAPPCognitive 19	CAPP Cognitive 28	CAPP Cognitive 7	CAPP Cognitive 27	CAPP Cognitive 29	CAPP Dominance 11	CAPP Dominance 12	CAPP Dominance 10	CAPP Dominance 9
1	1	0	0	0	0	1	0	0	2	1	0	0	0	0	0	0	0	0	0	0	0	0	0	0	0	0	0	0	0	0	1	1	0	0	0	0	1	1	0	1	1	0	1	2	0	0	1	0	0
2	0	1	2	0	1	2	0	1	1	2	0	2	2	2	2	1	0	0	0	0	0	0	0	0	1	0	0	0	0	0	2	2	2	2	5	5	5	5	5	4	5	5	2	5	5	2	2	3	3
3	2	2	0	1	2	2	1	1	1	0	0	0	0	0	1	2	0	0	0	0	1	0	0	0	0	0	1	0	0	0	2	2	1	3	0	3	0	0	0	1	3	0	3	4	1	4	4	5	5
4	2	1	2	1	1	2	0	1	2	2	2	2	0	2	2	2	2	0	0	2	0	0	0	0	1	1	1	0	0	0	4	3	3	5	3	4	4	2	4	3	1	3	1	1	4	1	2	3	3
5	0	0	0	0	1	2	1	1	2	1	0	0	0	0	0	1	0	1	0	0	0	0	0	1	0	0	0	1	0	0	2	1	0	0	0	0	0	3	1	0	5	0	0	2	0	0	0	2	2
6	0	2	0	2	2	2	0	2	2	2	0	0	0	1	2	2	0	0	2	0	1	0	0	0	0	0	1	0	0	0	4	4	4	4	4	5	2	3	4	4	5	1	5	4	0	5	4	6	5
7	0	1	0	0	0	2	0	0	0	0	1	0	0	1	1	2	0	0	0	0	0	0	0	0	0	0	0	0	0	0	2	0	0	0	0	0	1	2	0	0	3	0	0	2	0	2	0	0	0
8	0	1	0	2	1	2	0	0	0	0	0	0	0	0	0	2	0	0	0	0	0	0	0	0	0	0	0	0	0	0	3	4	1	1	2	3	1	3	3	1	5	2	3	3	3	2	2	4	3
9	0	0	0	0	0	0	0	0	0	1	0	0	0	1	0	0	0	0	0	0	0	0	0	0	0	0	0	0	0	0	3	1	0	1	1	1	3	2	0	2	2	3	1	1	2	1	0	1	0
10	2	1	0	0	0	2	0	0	0	0	0	0	0	1	0	2	0	0	0	1	0	0	0	0	0	0	0	0	0	0	1	0	0	0	0	0	2	2	0	0	3	0	2	2	0	0	2	0	1
11	0	0	0	0	0	1	0	0	0	0	0	0	1	0	0	1	0	0	0	0	0	0	0	0	0	0	0	0	0	0	2	0	0	1	0	0	2	0	0	0	2	0	0	1	0	0	0	0	0
12	0	0	0	0	0	1	0	0	0	0	0	0	0	1	0	1	0	0	0	0	0	0	0	0	0	0	0	0	0	0	2	0	0	0	0	0	0	0	0	0	3	0	0	0	0	0	0	0	0
13	1	0	0	0	0	2	0	0	1	1	0	0	0	2	2	2	0	0	0	2	0	0	0	0	0	0	0	0	0	0	2	2	1	3	2	3	4	3	3	2	4	0	2	4	1	3	1	0	2
14	0	1	1	0	1	2	0	0	2	1	0	0	0	1	1	2	0	0	0	0	0	0	0	0	0	0	0	0	0	0	1	3	2	0	1	3	4	3	2	0	4	3	2	1	4	1	0	4	2
15	0	0	0	0	0	2	0	0	0	1	0	0	0	1	2	2	0	0	0	0	0	0	0	0	0	0	0	0	0	0	2	2	0	1	1	1	1	0	1	0	3	1	0	2	1	0	0	1	1
16	2	1	0	2	1	2	0	1	2	0	0	2	2	0	2	2	0	0	0	0	0	0	0	0	0	0	0	0	0	0	2	3	3	3	3	3	3	0	3	2	4	2	3	3	1	2	1	5	2
17	0	0	0	0	0	0	0	0	0	2	0	0	0	2	2	0	0	0	0	0	0	0	0	0	0	0	0	0	0	0	2	0	0	0	0	0	1	0	0	0	4	0	0	1	0	0	0	0	0
18	0	0	0	0	0	1	0	0	0	1	0	0	0	1	1	1	0	0	0	0	0	0	0	0	0	0	0	0	0	0	0	0	0	0	1	2	3	2	0	0	0	1	0	2	1	0	0	0	0
19	0	2	2	2	2	2	0	0	2	2	2	1	0	2	2	2	0	2	0	0	0	0	0	1	0	0	1	0	0	0	1	2	1	0	5	5	5	4	5	1	3	4	1	1	5	1	3	6	4
20	0	0	2	1	1	1	0	0	0	2	0	0	0	1	1	1	1	0	0	0	0	0	0	0	0	0	0	0	0	0	3	2	2	0	0	0	2	3	0	1	2	0	1	2	1	1	2	0	1
21	2	2	2	1	2	2	2	2	2	2	2	1	2	2	2	2	2	0	0	0	1	0	0	0	0	0	1	0	0	0	6	2	6	4	0	0	0	3	0	6	5	0	6	4	0	4	6	2	3
22	1	2	0	2	2	2	2	2	2	1	0	2	2	0	2	2	0	0	0	1	0	0	0	0	0	0	1	0	0	0	6	6	5	5	1	1	1	1	2	4	5	0	5	5	1	3	6	4	3
23	2	2	2	1	2	2	2	2	2	2	2	2	2	2	2	2	2	0	0	0	1	0	0	0	0	0	1	0	0	0	5	5	5	5	1	5	5	3	3	3	6	0	1	6	0	2	1	4	5
24	1	0	2	0	1	2	1	2	0	2	0	2	2	2	2	2	0	0	0	0	1	0	0	1	0	0	0	0	0	0	4	4	4	3	1	2	4	4	3	4	4	1	2	4	2	1	3	3	1
25	0	0	1	0	0	2	0	0	1	2	0	0	2	1	2	2	0	0	0	0	0	0	0	0	0	0	0	0	0	0	1	2	1	1	4	4	3	1	1	0	2	0	0	2	4	0	0	0	0
26	2	0	0	0	2	2	1	1	0	0	0	0	2	0	1	2	0	0	0	0	0	0	0	0	0	1	0	1	0	0	3	4	2	2	2	3	1	1	1	0	4	0	1	3	4	0	1	4	4
27	1	2	2	2	2	2	2	2	2	2	2	0	2	1	2	2	0	0	0	0	0	0	0	0	0	0	1	0	0	0	4	5	5	5	5	5	4	1	2	1	1	2	3	3	3	3	4	4	5
28	2	2	2	0	1	2	2	1	0	2	1	0	2	2	2	2	2	0	0	0	1	0	0	1	0	0	0	0	0	0	3	5	3	5	5	5	3	2	2	3	4	0	4	4	4	4	4	3	3
29	2	1	1	2	2	2	2	2	1	1	0	2	1	1	1	2	1	2	0	0	1	0	0	1	0	0	0	0	0	0	5	4	6	4	3	5	4	3	2	1	6	3	3	6	6	5	1	6	5
30	0	0	0	0	0	0	0	0	0	2	0	1	0	2	2	1	0	0	0	0	0	0	0	0	0	0	0	1	0	0	2	3	1	2	4	4	2	3	1	0	3	2	1	2	5	1	2	5	4
31	0	0	0	0	0	1	2	1	0	1	0	0	0	0	0	2	0	0	0	0	0	0	0	0	0	0	0	0	0	0	5	4	4	4	0	1	1	2	2	3	6	2	2	4	0	2	5	5	3
32	1	2	2	1	1	2	2	2	2	2	1	2	1	2	2	2	1	0	0	0	0	0	0	0	0	0	0	0	0	0	3	3	2	2	0	0	1	1	0	0	3	0	3	2	2	0	4	2	2
33	0	0	0	0	0	1	0	0	0	1	0	0	0	1	0	1	0	0	0	1	0	0	0	0	0	0	0	0	0	0	0	0	0	1	0	0	0	0	0	0	2	0	0	2	0	0	0	0	0
34	2	2	2	2	2	2	2	2	2	2	2	0	2	2	2	2	2	0	0	0	0	0	0	0	0	1	0	0	0	0	3	3	4	2	3	2	2	2	2	2	3	4	3	2	3	2	1	1	1
35	0	0	0	0	0	0	0	0	0	1	0	0	0	1	1	0	0	0	0	0	0	0	0	0	0	0	0	0	0	0	1	1	0	1	1	1	2	2	0	0	2	0	0	0	2	0	0	0	0
36	0	0	2	0	0	1	0	1	0	2	2	0	0	2	0	1	0	0	0	0	0	0	0	0	0	0	0	1	0	0	4	3	1	1	0	0	1	0	0	0	4	1	1	3	1	0	1	0	0
37	2	2	0	2	2	2	1	1	0	0	0	0	1	1	2	2	0	0	0	0	0	0	0	0	0	1	1	0	0	0	4	3	2	2	0	3	4	5	2	1	5	1	5	4	1	1	5	5	6
38	2	2	2	0	2	2	2	2	0	0	2	0	0	0	0	2	0	0	0	0	1	0	0	0	0	0	0	0	0	0	5	3	5	5	1	1	1	0	2	3	5	0	4	5	0	4	5	4	3
39	2	2	1	2	2	2	2	2	2	1	0	0	2	1	2	2	0	0	0	0	0	0	0	0	0	0	1	0	0	0	4	4	4	4	1	3	4	4	3	3	4	1	5	3	0	3	5	4	5
40	0	0	1	2	2	2	2	2	2	2	0	0	2	2	2	2	0	1	1	0	0	0	0	1	0	0	0	0	0	0	3	3	3	3	3	3	2	1	2	3	5	0	3	3	2	3	3	2	1
41	0	0	0	0	0	0	0	0	0	2	0	0	0	2	2	0	0	0	0	0	0	0	0	0	0	0	0	0	0	0	0	0	0	0	0	0	0	0	0	0	1	0	0	2	0	0	0	0	0
42	1	0	2	0	1	2	0	0	1	2	0	0	0	2	2	2	0	0	0	0	0	0	0	0	0	0	0	0	0	0	2	2	1	1	1	1	3	1	0	0	0	0	0	1	0	0	0	1	1
43	1	0	2	1	2	0	0	0	2	2	0	0	0	2	2	1	0	0	0	0	0	0	0	0	0	0	0	0	0	0	0	1	0	0	0	0	2	3	1	0	1	1	0	0	2	0	0	0	0
44	0	1	2	0	1	0	0	0	2	2	0	2	0	2	2	1	0	1	0	0	0	0	0	1	0	0	0	0	0	0	1	1	1	0	1	2	2	4	3	1	3	3	1	1	2	0	2	4	4
45	2	2	2	2	2	2	1	2	2	2	2	0	2	2	2	2	2	0	0	0	0	0	0	0	0	0	1	0	0	0	2	4	3	1	0	3	4	4	3	2	4	0	1	2	2	0	2	4	5
46	2	2	2	2	2	1	1	1	1	2	2	2	2	2	2	2	2	0	0	0	0	0	0	0	0	0	0	0	0	0	2	0	1	1	0	0	0	0	0	1	2	0	0	1	0	0	1	1	1
47	0	0	2	0	1	2	1	1	2	2	2	2	2	2	2	2	0	0	2	0	0	0	0	0	1	0	0	0	0	0	5	4	3	5	6	5	4	5	6	2	4	4	4	4	6	3	2	3	5
48	0	1	2	1	1	1	0	0	1	2	0	0	0	2	2	1	0	1	0	0	1	0	0	1	0	0	0	0	0	0	4	1	1	1	1	1	2	3	2	4	3	2	1	2	2	1	1	1	1
49	2	2	0	1	2	2	0	2	0	1	0	0	0	1	1	0	0	0	0	0	0	0	0	0	0	0	1	0	0	0	3	3	6	5	0	5	0	0	0	1	4	0	5	3	0	0	5	5	5
50	2	0	0	2	2	2	1	2	2	0	0	0	0	0	0	2	0	0	2	0	0	0	0	0	0	0	0	0	0	0	2	1	2	0	0	0	0	0	0	0	4	0	2	1	0	1	3	3	4
51	2	2	1	2	2	2	1	1	2	2	0	2	2	2	2	2	0	2	2	0	0	0	0	1	0	0	1	0	0	0	4	2	3	2	1	2	3	2	2	2	4	1	1	1	1	0	4	4	4
52	0	0	2	0	2	0	0	0	0	2	0	0	0	2	2	2	0	0	0	0	0	0	0	0	0	0	0	0	0	0	0	0	0	0	0	0	1	1	0	0	0	0	0	0	0	0	0	0	0
53	0	2	1	1	1	1	1	1	0	2	0	2	0	2	2	1	0	2	0	0	1	0	0	1	0	0	1	0	0	0	3	3	3	2	0	2	5	6	4	5	4	3	3	4	2	3	5	4	4
54	1	2	2	1	2	2	2	1	2	2	2	0	1	2	2	2	0	2	0	0	0	0	0	1	0	0	1	0	0	0	4	4	3	4	1	1	2	2	2	3	6	1	5	3	2	3	2	3	4
55	0	0	2	0	0	1	0	0	2	2	0	0	0	2	2	2	0	1	0	0	0	0	0	0	0	0	0	0	0	0	0	2	1	1	2	4	2	0	2	0	2	2	0	1	3	0	0	2	2
56	2	0	0	2	2	2	1	1	2	0	0	0	2	0	2	2	0	0	0	0	0	0	0	0	0	0	0	0	0	0	2	2	1	2	1	1	0	0	1	0	6	0	0	1	0	1	2	1	1
57	0	0	2	0	0	2	0	0	0	2	0	0	0	2	0	2	0	0	0	0	0	0	0	0	0	0	0	0	0	0	0	0	0	0	0	0	0	1	0	0	0	0	0	1	0	0	0	0	0
58	1	0	0	0	2	2	0	1	0	2	0	0	2	2	2	2	0	0	2	1	0	0	0	0	0	0	0	0	0	0	2	1	1	2	0	0	0	0	0	1	4	0	2	2	0	2	3	0	0
59	2	0	2	0	1	2	0	0	2	2	2	0	2	2	2	2	0	0	0	0	0	0	0	0	1	0	0	0	0	0	3	5	2	3	2	2	2	3	3	3	4	1	1	1	3	2	2	2	4
60	0	0	0	0	0	2	0	0	0	0	0	0	0	1	0	2	0	0	0	0	0	0	0	0	0	0	0	0	0	0	3	0	0	0	1	1	0	0	0	0	0	1	0	0	1	0	0	0	0
61	1	1	1	0	0	2	1	0	0	2	0	0	0	2	2	1	0	0	0	0	0	0	0	0	0	0	0	0	0	0	1	1	1	0	0	0	0	0	0	1	1	0	1	2	0	0	1	0	0
62	0	2	2	2	2	2	0	0	2	2	2	0	2	2	2	2	2	0	0	0	0	0	0	0	0	0	0	0	0	0	2	0	1	2	2	3	3	3	2	1	2	1	0	1	2	0	0	1	1
63	0	1	0	0	2	2	0	2	0	0	0	0	0	0	1	2	0	0	0	0	1	0	0	0	0	0	1	0	0	0	5	5	4	3	0	0	0	1	1	3	6	0	4	5	0	2	5	4	5
64	2	2	2	2	2	2	2	2	2	2	0	0	0	2	2	2	0	2	0	0	0	0	0	1	0	0	0	0	0	0	4	2	2	2	2	3	4	1	1	1	4	1	3	3	1	1	3	3	5
65	2	2	2	2	2	2	0	0	2	2	2	2	2	2	2	2	1	0	2	0	0	0	0	0	1	1	1	0	0	0	1	4	1	3	4	4	4	5	4	2	4	4	2	4	4	3	4	4	5
66	0	0	2	1	2	2	1	1	2	2	2	2	2	2	2	2	1	1	1	1	0	0	0	1	0	0	1	0	0	0	3	3	2	2	1	3	5	5	3	2	3	4	3	1	5	2	3	4	3
67	0	0	0	0	0	1	1	2	0	2	0	2	0	2	2	1	0	0	0	0	0	0	0	0	0	0	0	1	0	0	6	1	4	4	0	3	5	3	3	3	5	2	2	3	2	2	1	2	2
68	0	0	2	0	1	2	0	1	0	2	0	0	0	2	2	2	0	0	0	0	0	0	0	0	0	0	0	0	0	0	3	2	1	0	0	1	2	0	0	1	3	0	0	1	0	0	2	1	3
69	0	0	0	2	0	2	0	2	0	2	2	0	0	2	0	2	0	0	0	0	0	0	0	0	1	0	0	1	0	0	3	3	2	0	1	3	3	1	1	0	5	0	1	2	0	0	0	1	2
70	0	0	2	2	2	2	1	0	2	0	0	0	0	0	2	2	0	0	2	2	0	0	0	0	0	0	0	0	0	0	2	0	0	0	0	0	0	0	0	0	3	0	0	0	0	0	0	4	4
71	2	1	2	2	2	2	0	0	2	2	2	2	2	2	2	2	0	2	0	0	0	0	0	1	0	0	0	0	0	0	0	3	0	3	6	5	5	4	5	2	3	4	2	3	6	1	1	3	4
72	2	2	0	2	2	2	2	2	0	2	2	0	0	2	2	2	2	0	0	0	0	0	0	0	0	0	0	0	0	0	3	4	2	4	0	4	0	2	1	3	4	0	3	3	1	3	3	4	4
73	2	2	2	2	2	2	2	2	1	2	0	0	2	2	2	2	0	0	0	0	0	0	0	0	0	0	0	0	0	0	0	1	0	2	5	4	6	2	4	0	0	2	0	0	5	0	1	2	2
74	1	1	2	2	2	2	2	2	2	2	0	0	2	2	2	2	0	0	0	0	0	0	0	0	0	0	0	0	0	0	0	0	0	0	0	0	6	3	2	2	0	0	0	1	0	0	0	0	0
75	1	0	2	2	2	2	2	2	2	2	2	2	2	2	2	2	0	2	2	0	0	0	0	1	1	0	0	0	0	0	5	3	3	5	5	4	5	1	4	2	3	4	2	2	5	2	2	4	5
76	0	0	2	0	2	2	1	0	2	2	2	2	2	2	2	2	0	2	0	0	0	0	0	1	1	0	0	0	0	0	4	4	2	2	3	4	4	4	4	2	4	3	2	5	5	3	3	1	1
77	2	2	2	0	2	2	2	2	2	2	2	0	2	2	2	2	1	0	2	0	0	0	0	0	0	0	0	0	0	0	1	3	1	3	1	2	4	4	3	4	2	3	0	2	3	3	3	1	2
78	2	2	2	2	2	2	0	1	2	2	2	2	2	2	2	2	2	2	0	0	0	0	0	1	0	0	1	0	0	0	4	4	2	4	5	5	6	5	5	4	5	2	2	2	5	5	4	5	5
79	2	2	2	2	2	2	0	1	2	2	0	2	2	2	2	2	0	0	0	1	0	0	0	0	0	0	0	0	0	0	2	4	3	3	5	5	2	1	1	1	4	4	3	4	4	2	2	4	4
80	0	1	2	1	2	2	1	2	2	2	0	2	2	2	2	2	0	0	0	0	1	0	0	0	0	0	0	1	0	0	6	4	5	4	4	4	4	3	4	5	6	3	1	3	5	1	2	2	4
81	2	2	2	2	2	2	2	2	2	0	0	0	2	0	2	2	0	0	2	0	0	0	0	0	0	0	0	0	0	0	1	1	1	1	0	0	2	0	0	0	3	0	0	1	0	0	0	4	5
82	0	2	2	2	2	2	2	2	2	2	2	0	2	0	2	2	0	0	0	0	0	0	0	0	0	0	1	0	0	0	5	4	6	4	0	0	1	0	0	5	6	0	5	5	0	4	6	4	5
83	0	2	0	0	0	2	0	0	0	0	0	0	0	2	2	2	0	0	0	0	0	0	0	0	0	0	1	0	0	0	3	0	0	1	0	0	0	0	0	0	3	0	1	1	0	0	3	0	1
84	0	0	0	1	2	2	0	0	0	2	0	2	0	2	1	2	0	0	0	1	0	0	0	0	0	0	0	0	0	0	3	1	1	1	0	0	2	0	0	0	2	1	1	1	0	0	0	2	3
85	1	2	2	2	2	2	2	2	2	2	2	2	2	2	2	2	2	0	2	2	0	0	0	1	0	0	1	0	0	0	2	6	3	6	6	6	5	5	5	4	1	4	3	3	6	4	4	4	5
86	2	2	2	0	2	2	0	0	2	2	0	2	2	2	2	2	0	0	2	1	0	0	0	0	0	0	0	0	0	0	3	3	2	2	5	4	4	2	2	1	1	3	0	1	4	0	0	0	1
87	0	2	0	0	2	2	2	2	2	2	2	2	2	2	2	2	0	0	1	5	1	0	0	0	0	0	0	1	0	0	5	5	5	5	4	3	5	4	4	4	5	4	1	2	6	1	3	2	2
88	0	1	2	2	2	2	0	2	2	2	0	2	2	2	2	2	0	2	2	0	0	0	0	1	1	0	0	0	0	0	1	3	3	5	5	6	6	6	6	4	1	5	4	4	6	2	2	2	4
89	1	0	2	1	2	2	0	0	2	2	0	2	2	2	2	2	0	0	0	0	0	0	0	0	1	0	0	0	0	0	2	4	1	5	5	5	5	5	5	4	4	4	2	2	5	1	1	4	4
90	0	0	2	0	2	2	2	1	0	2	0	0	2	2	2	2	0	0	0	0	0	0	0	0	0	0	0	0	0	0	3	3	2	2	2	3	2	0	2	1	4	0	0	0	3	0	0	2	2
91	0	0	0	0	0	0	0	0	0	2	0	0	0	2	2	0	0	0	0	0	0	0	0	0	0	0	0	0	0	0	1	0	0	0	0	0	0	0	0	0	4	0	0	1	0	0	0	0	0
92	0	0	2	1	2	2	1	1	2	2	2	2	2	2	2	2	0	2	2	0	0	0	0	0	0	0	0	0	0	0	1	2	1	2	5	2	1	0	0	0	3	2	0	3	4	0	0	0	1
93	0	0	1	0	0	1	0	0	0	2	0	0	0	2	2	1	0	0	0	0	0	0	0	0	0	0	0	0	0	0	0	0	0	0	0	0	1	0	0	0	1	0	0	0	0	0	0	0	0
94	2	2	2	2	2	2	2	2	2	2	2	2	2	2	2	2	2	2	2	1	0	0	0	1	0	0	1	0	0	0	3	4	5	4	4	5	4	3	3	3	6	1	3	3	4	2	3	5	4
95	0	0	0	0	0	0	0	0	0	0	0	0	0	0	1	0	0	0	1	0	0	0	0	0	0	0	0	0	0	0	0	0	0	0	0	0	1	0	1	0	0	0	0	0	0	0	0	0	1
96	0	0	2	0	2	2	0	0	2	2	0	0	2	2	2	2	0	0	2	1	0	0	0	0	0	0	0	0	0	0	2	2	2	2	0	2	0	0	0	2	2	0	0	0	0	0	1	2	2
97	2	1	2	0	2	2	0	1	2	2	2	0	2	2	2	2	2	0	2	2	0	0	0	0	0	0	0	0	0	0	4	2	4	1	0	0	2	2	1	3	5	0	3	5	1	2	4	2	5
98	2	0	0	2	2	2	2	2	0	1	0	0	0	2	2	2	0	0	0	0	0	0	0	0	0	0	0	0	0	0	2	1	3	1	0	1	0	0	0	0	1	0	1	0	0	0	0	5	4
99	0	0	0	0	2	2	0	0	0	0	0	0	0	0	0	2	0	0	0	0	0	0	0	0	0	0	0	0	0	0	2	3	2	2	2	4	2	1	2	0	4	0	0	0	0	0	0	4	3
100	1	0	0	2	2	0	0	0	0	0	0	0	0	0	1	0	0	0	0	0	0	0	0	0	0	0	0	0	0	0	0	1	1	1	0	1	1	0	0	0	0	0	0	0	0	0	0	3	2
101	0	1	0	0	0	2	0	0	2	2	0	0	2	2	2	2	0	0	0	0	0	0	0	0	0	0	0	0	0	0	2	2	2	2	4	4	3	4	2	1	4	6	4	4	6	2	1	5	1
102	0	0	2	0	2	2	2	2	1	2	2	2	2	2	2	2	0	0	0	1	1	0	0	0	0	0	0	0	0	0	4	3	4	4	2	2	2	2	2	3	5	2	5	5	2	1	4	2	2
103	1	0	2	2	2	1	0	0	1	2	0	0	1	2	2	1	0	0	0	0	0	0	0	0	0	0	0	0	0	0	1	3	1	3	6	5	6	5	5	0	0	5	0	0	5	0	0	1	2
104	0	0	0	0	1	1	0	0	0	0	0	0	0	0	0	1	0	0	0	0	0	0	0	0	0	0	0	0	1	0	0	0	1	0	0	1	2	2	1	2	2	0	0	1	1	0	1	1	4
105	0	0	2	0	0	0	0	0	0	2	0	2	0	2	2	2	0	0	2	0	0	0	0	0	1	0	0	0	0	0	3	3	4	4	3	3	4	4	3	1	1	3	1	1	3	1	4	1	1
106	0	1	0	0	2	2	0	1	0	2	0	0	0	2	2	2	0	0	1	0	1	0	0	0	0	0	0	0	0	0	4	4	4	2	2	5	5	3	4	3	5	0	1	3	2	2	2	2	3
107	2	2	2	2	2	2	2	2	2	2	2	2	2	2	2	2	0	2	2	2	0	0	0	1	0	0	0	0	0	0	4	4	4	4	3	5	4	3	3	3	2	1	3	2	3	2	2	5	3
108	2	2	0	2	2	2	2	2	0	2	2	0	0	2	2	2	0	0	0	2	1	0	0	0	0	0	1	0	0	0	4	3	5	4	3	5	2	0	1	5	5	0	5	5	3	5	5	6	6
109	2	2	2	2	2	2	2	2	2	2	2	2	2	2	2	2	0	0	0	1	1	0	0	0	0	0	1	0	0	0	5	5	5	6	4	5	4	2	3	4	5	0	5	5	2	5	5	4	5
110	1	1	2	1	2	2	1	1	2	2	0	0	2	2	2	1	0	0	2	0	0	0	0	0	0	0	0	1	0	0	2	2	1	2	3	5	5	6	4	4	2	4	2	3	5	4	0	2	2
111	0	0	2	0	0	2	0	0	0	2	0	0	0	2	2	2	1	0	2	1	0	0	0	0	0	0	0	0	0	0	1	4	1	1	1	1	4	5	2	1	1	5	0	0	2	0	0	1	1
112	1	2	2	1	2	2	0	2	2	2	0	2	2	2	2	2	0	2	2	2	0	0	0	1	0	0	0	0	0	0	4	5	4	5	5	5	4	3	4	3	3	4	5	3	5	4	4	3	4
113	0	2	2	0	2	2	2	2	2	2	2	0	2	2	2	2	0	2	2	1	0	0	1	0	0	0	1	1	0	0	5	5	5	4	4	4	2	1	1	2	6	3	3	4	4	2	4	4	4
114	0	0	2	2	2	2	2	2	1	2	2	0	1	2	2	2	0	1	2	2	0	0	0	0	0	0	0	0	0	0	3	3	3	3	5	5	2	0	2	1	1	1	1	1	2	2	2	2	3
115	2	2	2	2	2	2	2	2	2	2	2	2	2	2	2	2	0	2	2	2	0	0	0	1	0	0	1	0	0	0	3	5	5	5	3	4	5	3	4	5	4	1	2	2	5	3	4	4	5
116	0	0	2	1	2	2	2	2	1	2	2	2	2	2	2	2	0	0	0	0	0	0	0	0	0	0	0	1	0	0	4	4	3	4	4	5	4	3	1	1	4	2	1	3	5	2	1	5	2
117	0	2	2	0	2	2	2	2	0	2	2	2	2	2	2	2	0	2	0	2	0	0	0	1	0	0	0	0	0	0	4	3	3	3	2	1	2	2	2	3	6	0	1	1	3	0	4	5	4
118	0	0	0	0	2	2	0	2	0	2	0	0	0	2	2	2	0	0	2	0	0	0	0	0	0	0	0	0	0	0	3	3	4	3	3	2	1	1	1	1	5	1	1	1	3	0	0	4	3
119	0	0	2	0	2	2	2	0	2	2	2	2	2	2	2	2	0	2	2	0	0	0	0	1	1	0	0	0	0	0	4	5	2	5	5	5	5	4	4	4	3	4	3	4	4	3	3	3	3
120	2	2	2	2	2	2	2	2	0	2	0	0	0	2	2	2	0	0	0	1	0	0	0	0	0	0	1	0	0	0	4	4	3	3	0	4	3	5	2	3	6	0	2	1	1	2	3	5	5
121	2	2	2	2	2	2	2	2	0	2	2	0	0	2	2	2	0	0	0	0	0	0	0	0	0	0	0	0	0	0	5	5	4	4	1	0	2	1	2	1	1	0	2	2	1	2	4	4	2
122	1	0	2	2	2	2	2	1	2	2	0	1	2	2	2	2	0	1	2	0	0	0	0	1	0	0	0	0	0	0	3	4	3	2	3	4	5	4	4	4	3	4	3	3	4	3	2	1	4
123	0	0	2	0	1	2	1	1	0	2	2	0	2	2	2	2	0	0	0	0	0	0	0	0	0	0	0	0	0	0	1	2	0	1	0	1	1	0	1	2	2	1	0	1	0	0	0	1	2
124	0	0	2	2	2	2	0	1	2	2	0	0	2	2	2	2	0	0	2	0	0	0	0	0	0	1	0	0	0	0	5	4	4	2	4	5	4	4	4	3	5	5	1	2	5	0	2	4	5
125	2	0	2	2	2	2	0	0	2	2	0	0	0	2	2	2	0	0	0	0	0	0	0	0	0	1	0	1	0	0	2	2	0	1	1	1	2	1	1	0	1	1	1	0	5	1	0	2	2
126	0	0	0	0	2	2	0	2	0	0	0	0	0	0	0	2	0	0	0	0	0	0	0	0	0	0	0	0	0	0	4	2	2	1	0	0	0	1	0	1	5	0	0	0	0	0	1	2	2
127	0	2	2	2	2	2	2	2	2	2	0	1	2	2	2	2	0	0	0	0	1	0	0	0	0	0	1	0	0	0	5	4	4	4	5	5	3	3	3	1	5	2	5	4	5	3	2	4	5
128	0	0	2	2	2	2	1	2	2	2	0	0	2	2	2	2	1	1	0	0	0	0	0	1	0	0	0	0	0	0	4	5	4	3	4	3	3	3	2	1	4	4	2	1	3	1	2	2	2
129	2	0	2	2	2	2	2	2	0	2	0	0	0	2	2	2	0	0	2	1	0	0	0	0	0	0	0	0	0	0	5	5	4	3	2	2	3	2	5	2	5	0	0	1	2	2	3	3	4
130	0	2	0	0	2	2	0	0	2	2	0	0	0	2	2	2	0	0	2	0	1	0	0	0	0	0	1	0	0	0	5	5	0	1	2	1	4	1	2	0	5	1	0	4	4	0	1	1	2
131	1	1	2	0	1	2	1	1	0	2	2	0	2	2	2	2	1	0	2	0	0	0	0	0	0	0	0	0	0	0	5	4	1	3	2	2	4	4	5	3	5	1	2	3	4	1	4	3	3
132	1	0	0	0	0	2	0	1	0	2	0	2	0	2	2	0	0	0	0	0	1	0	0	0	0	0	0	0	0	0	4	3	4	2	0	1	2	3	1	3	4	0	0	1	0	1	3	3	2
133	0	0	2	2	2	1	0	0	1	0	0	0	0	2	2	2	0	0	0	0	0	0	0	0	0	0	0	0	0	0	1	1	0	1	0	0	0	0	0	0	2	0	1	0	0	1	2	4	3
134	0	0	0	0	2	2	2	2	0	2	2	2	0	2	2	2	0	0	0	0	1	0	0	0	0	0	0	0	0	0	5	5	4	5	2	3	3	3	3	3	5	0	3	3	2	2	4	3	3
135	0	0	2	0	2	2	0	0	1	2	0	2	0	2	2	2	0	0	0	0	0	0	0	0	0	0	0	0	0	0	5	5	0	4	2	3	4	4	3	2	5	4	0	1	4	0	0	2	2
136	0	0	2	1	2	0	0	0	2	2	0	0	2	2	2	2	0	0	0	0	0	0	0	0	0	0	0	1	0	0	0	2	0	2	4	4	3	4	2	0	1	3	1	1	3	0	0	4	3
137	0	0	0	0	2	0	0	0	0	2	0	0	0	2	2	0	0	0	2	0	0	0	0	0	0	0	0	0	0	0	0	1	0	0	1	1	0	0	0	0	1	0	0	0	1	0	0	2	2
138	0	0	0	0	0	2	1	0	1	2	0	2	0	2	2	2	0	2	2	0	0	0	0	1	0	0	0	0	0	0	4	1	1	2	1	1	0	4	2	1	3	0	1	2	1	0	1	2	2
139	2	0	2	0	2	2	0	0	2	2	0	2	2	2	2	2	0	0	0	0	0	0	0	0	0	0	0	0	0	0	0	3	1	4	4	5	5	5	4	2	3	4	0	0	5	0	1	4	4
140	2	2	2	2	2	2	0	0	0	2	2	0	2	2	2	2	1	0	0	0	0	0	0	0	0	0	0	0	0	0	0	2	0	1	2	2	2	1	1	1	1	0	0	0	0	0	1	2	3
141	0	0	2	0	2	1	1	1	1	2	2	0	0	2	2	1	0	0	0	0	0	0	0	0	0	0	0	0	0	0	4	3	1	2	1	3	2	2	2	1	3	0	1	1	1	2	2	1	1
142	0	1	2	0	0	2	0	0	0	2	0	0	0	2	2	2	0	0	0	0	0	0	0	0	0	0	0	0	0	0	0	2	1	2	3	4	2	3	3	2	0	2	2	2	4	1	2	1	1
143	0	0	2	0	2	0	2	0	0	0	0	0	0	2	2	0	0	0	0	0	0	0	0	0	0	0	0	0	0	0	2	1	2	2	0	2	3	0	1	0	1	0	1	2	0	0	1	4	3
144	0	2	2	2	2	2	0	0	2	2	1	2	2	2	2	2	0	0	0	1	0	0	0	0	0	0	0	1	0	0	3	2	1	3	4	4	2	1	3	1	4	4	0	0	4	1	0	4	3
145	2	2	2	0	2	2	2	2	2	2	2	2	0	2	2	0	0	2	0	1	1	0	0	1	0	0	1	0	0	0	4	5	5	4	2	2	4	5	5	5	4	3	5	5	3	2	5	3	3
146	0	0	0	0	0	2	0	0	0	2	0	0	0	2	0	2	0	0	0	0	0	0	0	0	0	0	0	0	0	0	1	0	0	0	0	0	0	0	0	0	3	0	0	0	0	0	1	1	1
147	0	0	2	0	2	2	0	0	0	2	0	0	0	2	2	2	0	0	0	0	0	0	0	0	0	0	0	0	0	0	2	2	0	1	0	2	2	0	0	0	1	0	0	0	1	0	0	3	3
148	0	1	1	0	0	0	0	0	0	1	0	0	0	2	1	2	0	0	0	0	0	0	0	0	0	0	0	0	0	0	0	0	0	0	0	2	2	1	0	0	1	0	0	0	2	0	0	2	0
149	2	2	2	2	2	2	2	1	2	2	2	0	2	2	2	2	2	0	2	2	0	0	0	0	0	0	1	0	0	0	2	4	3	4	3	5	4	2	2	1	3	1	1	2	1	1	2	4	4
150	0	0	0	0	0	2	1	1	0	2	2	0	0	0	2	0	0	0	0	0	0	0	0	0	0	0	0	0	0	0	5	3	1	1	0	1	0	0	0	0	3	0	0	0	0	0	0	2	0
151	0	2	2	0	2	2	2	2	0	2	0	0	0	2	2	2	0	0	2	0	1	0	0	0	0	0	1	0	0	0	6	5	4	4	4	3	5	3	4	1	5	0	1	5	1	5	3	4	5
152	2	2	2	2	2	2	2	2	2	2	2	2	2	2	2	2	0	2	0	1	0	0	0	0	0	0	0	0	0	0	3	3	3	2	0	0	3	0	1	0	3	0	0	1	0	0	1	2	2
153	0	1	2	0	2	0	0	0	0	2	2	2	2	2	2	2	0	0	2	0	0	0	0	0	0	0	0	0	0	0	2	1	1	1	0	1	3	3	3	1	1	0	0	1	1	1	1	1	2
154	2	0	2	2	2	2	2	2	0	2	0	0	0	2	2	2	0	0	0	1	0	0	0	0	0	0	1	0	0	0	2	4	3	4	3	3	2	1	2	3	4	2	0	2	4	0	2	3	3
155	0	0	0	0	1	0	0	0	0	0	0	0	0	1	0	0	0	0	0	0	0	0	0	0	0	0	0	0	0	0	2	2	2	2	2	2	2	2	2	2	0	0	0	0	0	0	0	1	0
156	0	0	2	0	2	2	1	2	2	2	2	0	2	2	2	2	0	0	2	2	1	0	0	0	0	0	0	0	0	0	5	5	5	5	4	4	4	4	3	3	4	3	3	4	5	3	2	4	3
157	1	0	2	0	1	0	0	0	0	1	1	0	0	1	2	0	0	0	0	0	0	0	0	0	0	1	0	0	0	0	0	1	0	0	1	2	2	4	0	0	4	3	0	0	0	0	1	0	3
158	0	0	2	2	2	2	2	2	2	2	1	2	2	2	2	2	0	0	2	0	0	0	0	0	0	0	0	0	0	0	5	5	3	3	1	1	1	2	2	1	6	0	0	2	1	2	3	2	2
159	1	2	2	2	2	2	2	2	2	2	2	2	2	2	2	2	0	2	2	0	0	0	0	1	0	1	1	0	0	0	2	5	4	6	6	6	6	6	6	5	3	4	4	5	5	4	4	5	5
160	2	2	2	0	2	0	0	0	2	2	0	0	2	2	2	2	0	0	2	0	0	0	0	0	0	1	1	0	0	0	1	3	1	1	5	5	5	4	3	1	3	3	0	1	5	0	1	1	2
161	2	0	2	2	2	2	0	0	2	2	2	0	2	2	2	2	2	0	0	0	0	0	0	0	0	0	0	0	0	0	2	3	0	2	2	2	3	3	2	0	5	2	1	1	4	1	0	1	3
162	0	2	2	2	2	2	2	2	2	2	0	0	2	2	2	2	0	0	0	0	0	0	0	0	0	0	0	0	0	0	4	3	5	3	2	1	3	2	2	4	4	2	4	4	5	4	4	1	2
163	2	2	2	2	2	2	0	2	2	2	2	2	2	2	2	2	0	0	0	0	0	0	0	0	0	0	1	0	0	0	0	2	1	3	2	3	3	5	2	3	2	1	2	2	2	3	3	2	4
164	0	0	2	0	2	2	0	0	0	2	2	0	0	2	2	0	0	0	1	0	0	0	0	0	0	0	0	0	0	0	0	2	0	1	0	0	0	1	1	0	1	2	1	1	2	0	0	1	0
165	1	0	2	0	2	0	0	0	2	2	2	2	2	2	2	0	0	2	2	0	0	0	0	1	0	0	0	0	0	0	2	2	2	2	3	3	4	4	3	3	2	2	1	2	2	2	2	2	2
166	2	2	2	0	2	2	0	0	0	2	2	0	0	2	2	2	0	0	2	0	0	0	0	0	0	0	1	1	0	0	5	3	0	1	0	1	1	2	1	0	5	0	2	1	0	0	0	2	2
167	0	0	0	0	0	0	0	0	0	2	0	0	0	2	2	0	0	0	0	0	0	0	0	0	0	0	0	0	0	0	1	0	0	0	0	0	2	0	0	0	1	0	0	0	0	0	0	0	0
168	0	0	0	0	2	2	0	0	0	2	2	0	0	2	0	2	0	0	0	0	1	0	0	0	0	0	0	1	0	0	6	3	1	2	0	0	2	1	2	1	6	0	2	1	0	2	1	2	3
169	0	0	2	0	2	0	0	0	1	2	2	0	2	2	2	2	0	0	0	0	0	0	0	0	0	0	0	0	0	0	1	2	1	1	2	2	2	0	0	0	2	0	0	1	2	1	0	2	2
170	0	0	2	2	2	2	0	0	2	2	2	2	2	2	2	2	1	0	2	0	0	0	0	0	0	1	0	0	0	0	1	6	1	1	5	5	4	3	3	2	5	2	1	1	6	2	2	5	5
171	2	2	2	2	2	2	0	2	0	2	0	0	0	2	2	2	0	0	2	0	0	0	0	0	0	0	1	0	0	0	4	5	4	4	3	3	3	2	2	2	2	1	3	2	3	2	4	3	2
172	2	2	2	2	2	2	2	2	2	2	2	2	2	2	2	2	1	2	2	0	0	0	0	1	0	0	1	0	0	0	2	5	3	2	2	3	3	3	4	4	5	0	2	4	2	2	4	3	4
173	0	0	0	2	2	2	0	1	0	0	0	0	0	0	2	2	0	0	0	0	0	0	0	0	0	0	0	0	0	0	3	3	3	3	2	4	2	2	3	2	5	2	3	3	2	4	3	5	5
174	0	0	2	0	2	0	0	0	0	2	2	0	0	2	2	0	0	0	0	0	0	0	0	0	1	0	0	0	0	0	0	1	0	2	0	2	3	4	2	0	3	1	0	2	1	2	0	2	2
175	0	0	2	0	2	0	0	0	1	2	0	0	0	2	2	0	0	0	0	0	0	0	0	0	0	0	0	0	0	0	6	4	0	4	0	2	2	2	2	1	5	0	0	1	4	0	0	4	1
176	0	0	2	2	2	2	2	2	2	2	2	0	2	2	2	2	0	0	0	0	0	0	0	0	0	0	0	0	0	0	5	5	5	4	3	4	3	3	4	4	5	2	2	2	3	3	3	3	4
177	0	0	2	0	2	2	0	0	0	2	2	2	0	2	2	2	2	0	0	0	0	0	0	0	0	0	0	0	0	0	2	2	0	0	3	2	5	6	1	0	1	1	1	1	3	0	0	0	2
178	0	0	2	0	2	2	0	0	0	2	0	0	0	2	2	2	0	0	0	0	0	0	0	0	0	0	0	0	0	0	2	2	1	2	2	2	2	1	1	1	2	3	1	1	3	1	1	2	2
179	1	0	2	2	2	2	2	2	2	2	0	2	1	2	2	2	0	0	0	0	0	0	0	0	0	0	0	0	0	0	5	3	5	3	1	2	2	0	0	0	5	1	0	0	1	0	0	5	5
180	2	2	0	2	2	2	0	0	0	0	0	0	0	0	2	2	0	0	0	0	0	0	0	0	0	0	0	0	0	0	2	2	2	2	2	2	2	2	1	0	2	2	3	4	2	2	3	2	2
181	0	0	2	2	0	0	0	0	1	2	2	2	2	2	2	0	0	0	0	0	0	0	0	0	0	0	0	0	0	0	2	2	0	0	2	2	2	3	2	2	2	2	2	2	2	2	0	2	2
182	1	0	0	0	2	0	0	0	0	0	0	0	0	1	2	0	1	0	0	0	0	0	0	0	0	0	0	0	0	0	2	1	0	0	0	0	0	0	0	0	2	0	0	0	0	0	0	1	1
183	0	2	2	2	2	2	2	2	2	2	2	1	2	2	2	2	1	0	2	1	1	0	0	0	0	0	0	0	0	0	5	4	4	4	4	4	3	3	4	3	5	5	4	4	4	4	4	4	5
184	0	0	2	0	2	0	0	0	2	2	2	0	2	2	2	2	0	0	2	0	0	0	0	0	0	1	0	0	1	0	0	3	0	2	4	4	3	3	4	1	4	5	1	1	4	0	1	2	1
185	0	0	0	2	2	2	2	2	0	0	2	0	0	0	2	2	2	0	0	0	1	0	0	0	0	0	0	0	0	1	6	4	4	2	0	0	2	3	5	2	6	0	2	1	2	1	5	5	5
186	0	0	2	0	2	2	0	0	0	2	0	0	0	2	2	2	0	0	0	0	0	0	0	0	0	0	0	0	0	0	4	3	1	3	2	1	1	1	1	1	3	1	0	2	1	1	0	3	3
187	2	0	2	0	2	2	0	0	0	2	2	0	0	2	2	2	2	0	0	0	0	0	0	0	1	0	0	0	0	0	2	0	1	1	0	1	1	2	0	1	5	0	0	2	0	0	2	4	2
188	1	0	2	0	2	2	0	0	2	2	2	2	2	2	2	2	2	2	0	0	0	0	0	1	0	0	0	0	0	0	5	3	2	3	4	4	5	5	5	2	4	4	2	4	5	2	1	4	4
189	1	1	2	2	2	2	2	2	2	2	2	2	2	2	2	2	0	2	2	2	1	0	0	1	0	0	0	0	0	0	6	4	4	4	4	4	4	3	3	3	4	4	2	4	4	4	2	3	4
190	1	2	2	2	2	2	1	0	2	2	0	2	2	2	2	2	0	0	0	0	0	0	0	1	0	0	0	0	0	0	3	4	2	4	4	5	3	2	3	1	3	5	2	2	4	2	2	4	4
191	0	0	0	2	2	2	0	0	0	0	0	0	0	1	0	2	0	0	0	0	0	0	0	0	0	0	0	0	0	0	4	2	2	1	0	0	2	0	0	0	1	1	0	1	1	0	0	3	4
192	0	0	2	2	2	1	0	0	2	2	0	0	0	2	2	0	0	0	0	2	0	0	0	0	0	0	0	0	0	0	3	2	2	1	0	0	2	0	2	2	5	0	0	0	0	0	0	3	2
193	2	0	0	2	2	2	2	2	0	2	0	0	0	2	2	2	0	0	0	0	0	0	0	0	0	0	0	0	0	0	3	2	4	5	2	5	3	2	2	5	4	2	2	2	2	2	2	4	4
194	1	2	0	0	2	2	0	2	0	1	0	0	0	1	2	0	0	0	0	1	0	0	0	0	0	0	0	0	0	0	5	5	5	5	2	2	2	2	0	4	6	0	1	2	2	1	3	5	3
195	2	0	2	2	2	2	0	0	2	2	0	0	2	2	2	2	0	0	0	0	0	0	0	0	0	0	0	0	0	0	0	2	1	3	4	4	1	1	1	2	2	3	1	2	3	1	1	6	6
196	0	0	2	0	2	0	0	0	0	2	0	0	0	2	2	0	0	0	0	0	0	0	0	0	0	0	0	0	0	0	0	0	0	0	0	0	2	0	0	0	1	0	1	1	0	1	1	1	2
197	0	0	0	0	0	1	0	0	0	1	0	0	0	0	2	0	0	0	0	0	0	0	0	0	0	0	0	0	0	0	1	0	0	0	0	0	0	0	0	0	0	0	0	0	0	0	0	0	0
198	0	2	0	0	0	0	0	0	0	2	0	0	0	2	0	0	0	0	0	0	0	0	0	0	0	0	1	1	0	0	0	4	1	0	0	0	0	0	0	0	0	0	0	0	0	0	0	0	2
199	0	0	2	0	0	0	0	0	0	2	1	1	0	2	2	2	0	0	0	0	0	0	0	0	0	0	0	0	0	0	0	2	2	2	1	3	5	3	4	4	0	2	1	1	3	0	1	1	1
200	2	1	2	1	2	2	0	0	2	2	2	1	0	2	2	2	2	0	0	0	0	0	0	0	1	0	0	0	0	0	1	3	1	3	3	3	5	4	3	2	1	5	2	3	4	1	1	3	3
201	2	2	2	2	2	2	0	1	2	2	2	0	2	2	2	2	0	0	0	0	0	0	0	0	0	0	1	0	0	0	0	3	2	2	0	0	6	6	4	0	0	0	0	1	0	0	2	2	2
202	0	0	0	0	2	0	0	0	2	2	0	0	2	2	2	0	0	2	0	0	0	0	0	1	0	0	0	0	0	0	1	1	2	2	2	4	4	1	4	0	2	2	1	1	3	0	1	1	4
203	2	2	2	2	0	2	1	1	2	2	2	0	2	2	2	2	0	2	0	2	0	0	0	1	0	0	1	0	0	1	4	3	1	1	1	1	2	2	2	4	4	0	0	2	2	1	4	2	3
204	2	0	2	2	2	2	0	0	2	2	0	2	2	2	2	2	0	2	0	1	1	0	0	1	0	1	0	0	0	0	1	3	2	3	4	4	3	1	3	1	5	2	1	5	4	1	1	4	4
[truncated: 14 more columns]
